# Supplementary material for: PHLI-seq: constructing and visualizing cancer genomic maps in 3D by phenotype-based high-throughput laser-aided isolation and sequencing
Source: Genome Biol. 2018 Oct 8;19:158. doi: 10.1186/s13059-018-1543-9 (PMC6176506; doi:10.1186/s13059-018-1543-9)
Supplement: Supplementary file 8 — Supplementary scripts. (ZIP 15961 kb) [file 13059_2018_1543_MOESM8_ESM.zip]

Archive with 20 entries (16 files):
- Additional file 5, Supplementary scripts/Instrument control SW/SniperCellSorterGUIv3.0.py
- Additional file 5, Supplementary scripts/Instrument control SW/acspy/acsc.pyc
- Additional file 5, Supplementary scripts/Instrument control SW/acspy/prgs.pyc
- Additional file 5, Supplementary scripts/Instrument control SW/acspy/errors.pyc
- Additional file 5, Supplementary scripts/Instrument control SW/acspy/control.py
- Additional file 5, Supplementary scripts/Instrument control SW/acspy/__init__.py
- Additional file 5, Supplementary scripts/Instrument control SW/acspy/prgs.py
- Additional file 5, Supplementary scripts/Instrument control SW/acspy/control.pyc
- Additional file 5, Supplementary scripts/Instrument control SW/acspy/acsc.py
- Additional file 5, Supplementary scripts/Instrument control SW/acspy/__init__.pyc
- Additional file 5, Supplementary scripts/Instrument control SW/acspy/errors.py
- Additional file 5, Supplementary scripts/Instrument control SW/acspy/
- Additional file 5, Supplementary scripts/Instrument control SW/LPC_ACS.py
- Additional file 5, Supplementary scripts/Instrument control SW/ReadMe.docx
- Additional file 5, Supplementary scripts/Instrument control SW/LPCMain.py
- Additional file 5, Supplementary scripts/Instrument control SW/
- Additional file 5, Supplementary scripts/Cell marking SW (SniperGUI)/SniperGUI Manual.docx
- Additional file 5, Supplementary scripts/Cell marking SW (SniperGUI)/SniperGUIv3.1.py
- Additional file 5, Supplementary scripts/Cell marking SW (SniperGUI)/
- Additional file 5, Supplementary scripts/
