# Supplementary material for: PHLI-seq: constructing and visualizing cancer genomic maps in 3D by phenotype-based high-throughput laser-aided isolation and sequencing
Source: Genome Biol. 2018 Oct 8;19:158. doi: 10.1186/s13059-018-1543-9 (PMC6176506; doi:10.1186/s13059-018-1543-9)
Supplement: Supplementary file 8 — Supplementary scripts. (ZIP 15961 kb) [file 13059_2018_1543_MOESM8_ESM.zip › Additional file 5, Supplementary scripts/Instrument control SW/acspy/prgs.py]

# -*- coding: utf-8 -*-
"""
Created on Wed Aug 14 21:13:07 2013

@author: Pete

This module contains functions for generating ACSPL+ programs

"""

class ACSPLplusPrg(object):
    def __init__(self):
        self.txt = ""
    
    def declare_array(self, scope, arraytype, name, length):
        """Declares an array."""
        self.txt += scope + " " + arraytype + " " + name
        self.txt += "(" + str(length) + ")\n"

    def declare_2darray(self, scope, arraytype, name, rows, cols):
        """Declares a 2D array."""
        self.txt += scope + " " + arraytype + " " + name
        self.txt += "(" + str(rows) + ")(" + str(cols) + ")\n"

    def addline(self, linestring):
        self.txt += linestring + "\n"
        
    def addptp(self, axis, target, switch="", vel=None):
        """Adds a point to point move to the program."""
        self.txt += "PTP" + switch + " " + str(axis) + ", " + str(target)
        self.txt += "\n"
        
    def add_dc(self, array_name, length, sr, varname, switch=""):
        """Adds a data collection line to the program."""
        self.txt += "DC" + switch + " " + array_name + ", " + str(length)
        self.txt += ", " + str(1/sr*1000) + ", " + varname + "\n"
        
    def addstopline(self):
        self.txt += "STOP"
        
    def save(self, filename):
        pass
    
    def __str__(self):
        return self.txt
            
        
if __name__ == "__main__":
    prg = ACSPLplusPrg()
    prg.addline("test")
    prg.addline("newman")
    print prg
