# Supplementary material for: PHLI-seq: constructing and visualizing cancer genomic maps in 3D by phenotype-based high-throughput laser-aided isolation and sequencing
Source: Genome Biol. 2018 Oct 8;19:158. doi: 10.1186/s13059-018-1543-9 (PMC6176506; doi:10.1186/s13059-018-1543-9)
Supplement: Supplementary file 8 — Supplementary scripts. (ZIP 15961 kb) [file 13059_2018_1543_MOESM8_ESM.zip › Additional file 5, Supplementary scripts/Instrument control SW/acspy/acsc.py]

# -*- coding: utf-8 -*-
"""
Created on Wed Apr 17 14:26:47 2013

@author: Pete Bachant

This program is a wrapper for the ACS C library using ctypes

To-do
-----
A lot of the functions need error handing added, i.e. they don't care what the 
ACSC function returns.
"""

import ctypes
from ctypes import byref
from errors import errors

acs = ctypes.windll.LoadLibrary('ACSCL_x64.dll')

int32 = ctypes.c_long
uInt32 = ctypes.c_ulong
uInt64 = ctypes.c_ulonglong
double = ctypes.c_double
char = ctypes.c_char
p = ctypes.pointer

# Define motion flags and constants
AMF_WAIT = 0x00000001
AMF_RELATIVE = 0x00000002
AMF_VELOCITY = 0x00000004
AMF_CYCLIC = 0x00000100
AMF_CUBIC = 0x00000400

# Axis states
AST_LEAD = 0x00000001
AST_DC = 0x00000002
AST_PEG = 0x00000004
AST_PEGREADY = 0x00000010
AST_MOVE = 0x00000020
AST_ACC = 0x00000040
AST_SEGMENT = 0x00000080
AST_VELLOCK = 0x00000100
AST_POSLOCK = 0x00000200

# Motor states
MST_ENABLE = 0x00000001
MST_INPOS = 0x00000010			
MST_MOVE = 0x00000020
MST_ACC = 0x00000040

SYNCHRONOUS = 0
INVALID = -1
IGNORE = -1
ASYNCHRONOUS = -2
NONE = -1
COUNTERCLOCKWISE = 1
CLOCKWISE = -1
INT_BINARY = 4
REAL_BINARY	 = 8
INT_TYPE = 1
REAL_TYPE = 2	

def openCommDirect():
    """Open simulator. Returns communication handle."""
    hcomm = acs.acsc_OpenCommDirect()
    if hcomm == -1:
        error = getLastError()
        if error in errors:
            print "ACS SPiiPlus Error", error+":", errors[error]
        else: print "ACS SPiiPlus Error", error
    return hcomm

def openCommEthernetTCP(address="10.0.0.100", port=701):
    """Address is a string. Port is an int.
    Returns communication handle."""
    hcomm = acs.acsc_OpenCommEthernetTCP(address, port)
    return hcomm

def setVelocity(hcomm, axis, vel, wait=SYNCHRONOUS):
    """Sets axis velocity"""
    return acs.acsc_SetVelocity(hcomm, axis, double(vel), wait)

def setAcceleration(hcomm, axis, acc, wait=SYNCHRONOUS):
    """Sets axis acceleration"""
    acs.acsc_SetAcceleration(hcomm, axis, double(acc), wait)
    
def setDeceleration(hcomm, axis, dec, wait=SYNCHRONOUS):
    """Sets axis deceleration"""
    acs.acsc_SetDeceleration(hcomm, axis, double(dec), wait)
    
def setJerk(hcomm, axis, jerk, wait=SYNCHRONOUS):
    acs.acsc_SetAcceleration(hcomm, axis, double(jerk), wait)
    
def getMotorState(hcomm, axis, wait=SYNCHRONOUS):
    """Gets the motor state. Returns a dictionary with the following keys:
      * "enabled"
      * "in position"
      * "moving"
      * "accelerating"
    """
    state = ctypes.c_int()
    acs.acsc_GetMotorState(hcomm, axis, byref(state), wait)
    state = state.value
    mst = {"enabled" : hex(state)[-1] == "1",
           "in position" : hex(state)[-2] == "1",
           "moving" : hex(state)[-2] == "2",
           "accelerating" : hex(state)[-2] == "4"}
    return mst
    
def getAxisState(hcomm, axis, wait=SYNCHRONOUS):
    """Gets the axis state. Returns a dictionary with the following keys
      * "lead"
      * "DC"
      * "PEG"
      * "PEGREADY"
      * "moving"
      * "accelerating"
      * "segment"
      * "vel lock"
      * "pos lock"
     """
    state = ctypes.c_int()
    acs.acsc_GetAxisState(hcomm, axis, byref(state), wait)
    state = state.value
    ast = {"lead" : hex(state)[-1] == "1",
           "DC" : hex(state)[-1] == "2",
           "PEG" : hex(state)[-1] == "4",
           "PEGREADY" : hex(state)[-2] == "1",
           "moving" : hex(state)[-2] == "2",
           "accelerating" : hex(state)[-2] == "4",
           "segment" : hex(state)[-2] == "8",
           "vel lock" : hex(state)[-3] == "1",
           "pos lock" : hex(state)[-3] == "2"}
    return ast

def registerEmergencyStop():
    """Register the software emergency stop."""
    acs.acsc_RegisterEmergencyStop()

def jog(hcomm, flags, axis, vel, wait=SYNCHRONOUS):
    """Jog move."""
    return acs.acsc_Jog(hcomm, flags, axis, double(vel), wait)

def toPoint(hcomm, flags, axis, target, wait=SYNCHRONOUS):
    """Point to point move."""
    return acs.acsc_ToPoint(hcomm, flags, axis, double(target), wait)

def toPointM(hcomm, flags, axes, target, wait=SYNCHRONOUS):
    """Initiates a multi-axis move to the specified target. Axes and target
    are entered as tuples. Set flags as None for absolute coordinates."""
    if len(axes) != len(target):
        print "Number of axes and coordinates don't match!"
    else:
        target_array = double*len(axes)
        axes_array = ctypes.c_int*(len(axes) + 1)
        target_c = target_array()
        axes_c = axes_array()
        for n in range(len(axes)):
            target_c[n] = target[n]
            axes_c[n] = axes[n]
        axes_c[-1] = -1
        errorHandling(acs.acsc_ToPointM(hcomm, flags, axes_c, target_c, wait))

def enable(hcomm, axis, wait=SYNCHRONOUS):
    return acs.acsc_Enable(hcomm, int32(axis), wait)
    
def disable(hcomm, axis, wait=SYNCHRONOUS):
    acs.acsc_Disable(hcomm, int32(axis), wait)

def getRPosition(hcomm, axis, wait=SYNCHRONOUS):
    pos = double()
    acs.acsc_GetRPosition(hcomm, axis, p(pos), wait)
    return pos.value
    
def getFPosition(hcomm, axis, wait=SYNCHRONOUS):
    pos = double()
    acs.acsc_GetFPosition(hcomm, axis, byref(pos), wait)
    return pos.value
    
def getRVelocity(hcomm, axis, wait=SYNCHRONOUS):
    rvel = double()
    acs.acsc_GetRVelocity(hcomm, axis, byref(rvel), wait)
    return rvel.value
    
def getFVelocity(hcomm, axis, wait=SYNCHRONOUS):
    vel = double()
    acs.acsc_GetFVelocity(hcomm, axis, byref(vel), wait)
    return vel.value
    
def getVelocity(hcomm, axis, wait=SYNCHRONOUS):
    vel = double()
    acs.acsc_GetVelocity(hcomm, axis, byref(vel), wait)
    return vel.value

def closeComm(hcomm):
    """Closes communication with the controller."""
    return acs.acsc_CloseComm(hcomm)

def unregisterEmergencyStop():
    acs.acsc_UnregisterEmergencyStop()
    
def getLastError():
    return acs.acsc_GetLastError()

def getMotorError(hcomm, axis, wait=SYNCHRONOUS):
    error = ctypes.c_int()
    acs.acsc_GetMotorError(hcomm, axis, error, wait)
    return error.value

    
def runBuffer(hcomm, buffno, label=None, wait=SYNCHRONOUS):
    """Runs a buffer in the controller."""
    acs.acsc_RunBuffer(hcomm, int32(buffno), label, wait)
    
def stopBuffer(hcomm, buffno, wait=SYNCHRONOUS):
    """Stops a buffer running in the controller."""
    acs.acsc_StopBuffer(hcomm, int32(buffno), wait)
    
def getProgramState(hc, nbuf, wait=SYNCHRONOUS):
    """Returns program state"""
    state = ctypes.c_int()
    acs.acsc_GetProgramState(hc, nbuf, byref(state), wait)
    return state.value
    
def halt(hcomm, axis, wait=SYNCHRONOUS):
    """Halts motion on specified axis."""
    acs.acsc_Halt(hcomm, axis, wait)
    
def declareVariable(hcomm, vartype, varname, wait=SYNCHRONOUS):
    """Declare a variable in the controller."""
    acs.acsc_DeclareVariable(hcomm, vartype, varname, wait)
    
def readInteger(hcomm, buffno, varname, from1=None, to1=None, from2=None, 
                to2=None, wait=SYNCHRONOUS):
    """Reads an integer(s) in the controller."""
    intread = ctypes.c_int()
    acs.acsc_ReadInteger(hcomm, buffno, varname, from1, to1, from2, to2, 
                         p(intread), wait)
    return intread.value

def writeInteger(hcomm, variable, val_to_write, nbuff=NONE, from1=NONE, 
                 to1=NONE, from2=NONE, to2=NONE, wait=SYNCHRONOUS):
    """Writes an integer variable to the controller."""
    val = ctypes.c_int(val_to_write)
    acs.acsc_WriteInteger(hcomm, nbuff, variable, from1, to1,
                 from2, to2, p(val), wait)
        
def writeReal():
    """Writes a real value to the controller."""
    pass

def uploadDataFromController(hcomm, src, srcname, srcnumformat, from1, to1,
            from2, to2, destfilename, destnumformat, btranspose, wait=0):
    acs.acsc_UploadDataFromController(hcomm, src, srcname, srcnumformat,
            from1, to1, from2, to2, destfilename, destnumformat, 
            btranspose, wait)


def loadBuffer(hcomm, buffnumber, program, count=512, wait=SYNCHRONOUS):
    """Load a buffer into the ACS controller."""
    prgbuff = ctypes.create_string_buffer(str(program), count)
    rv = acs.acsc_LoadBuffer(hcomm, buffnumber, byref(prgbuff), count, wait)
    errorHandling(rv)
    

def loadBuffersFromFile(hcomm, filename, wait=SYNCHRONOUS):
    rv = acs.acsc_LoadBuffersFromFile(hcomm, filename, wait)
    errorHandling(rv)
                                      
                                      
def spline(hcomm, flags, axis, period, wait=SYNCHRONOUS):
    rv = acs.acsc_Spline(hcomm, flags, axis, double(period), wait)
    errorHandling(rv)
        
def addPVPoint(hcomm, axis, point, velocity, wait=SYNCHRONOUS):
    acs.acsc_AddPVPoint(hcomm, axis, double(point), double(velocity), wait)
        
def addPVTPoint(hcomm, axis, point, velocity, dt, wait=SYNCHRONOUS):
    acs.acsc_AddPVTPoint(hcomm, axis, double(point), double(velocity), 
                         double(dt), wait)
                                                  
def multiPoint(hcomm, flags, axis, dwell, wait=SYNCHRONOUS):
    acs.acsc_MultiPoint(hcomm, flags, axis, double(dwell), wait)
        
def addPoint(hcomm, axis, point, wait=SYNCHRONOUS):
    acs.acsc_AddPoint(hcomm, axis, double(point), wait)
        
def extAddPoint(hcomm, axis, point, rate, wait=SYNCHRONOUS):
    acs.acsc_ExtAddPoint(hcomm, axis, double(point), double(rate), wait)
        
def endSequence(hcomm, axis, wait=SYNCHRONOUS):
    return acs.acsc_EndSequence(hcomm, axis, wait)
    
def go(hcomm, axis, wait=SYNCHRONOUS):
    acs.acsc_Go(hcomm, axis, wait)

def getOutput(hcomm, port, bit, wait=SYNCHRONOUS):
    """Returns the value of a digital output."""
    val = int32()
    acs.acsc_GetOutput(hcomm, port, bit, byref(val), wait)
    return val.value
    
def setOutput(hcomm, port, bit, val, wait=SYNCHRONOUS):
    """Sets the value of a digital output."""
    acs.acsc_SetOutput(hcomm, port, bit, val, wait)
    
def errorHandling(returnvalue):
    if returnvalue == 0:
        error = getLastError()
        if error in errors:
            print "Error", error, errors[error]
        else: print "Error", error
        
def printLastError():
    error = getLastError()
    if error != 0: 
        if error in errors:
            print errors[error]
        else:
            print "ACS SPiiPlus Error", error
def waitMotionEnd(hcomm, axis, timeout= 10000):
    return acs.acsc_WaitMotionEnd(hcomm, axis,timeout)

def setFPosition(hcomm, axis, fposition):
    return acs.acsc_SetFPosition(hcomm, axis, ctypes.c_double(fposition), 0)

            
if __name__ == "__main__":
    """Some testing can go here"""
    hc = openCommEthernetTCP()
    print getOutput(hc, 1, 16)
    closeComm(hc)
