# Supplementary material for: PHLI-seq: constructing and visualizing cancer genomic maps in 3D by phenotype-based high-throughput laser-aided isolation and sequencing
Source: Genome Biol. 2018 Oct 8;19:158. doi: 10.1186/s13059-018-1543-9 (PMC6176506; doi:10.1186/s13059-018-1543-9)
Supplement: Supplementary file 8 — Supplementary scripts. (ZIP 15961 kb) [file 13059_2018_1543_MOESM8_ESM.zip › Additional file 5, Supplementary scripts/Instrument control SW/acspy/errors.py]

# -*- coding: utf-8 -*-
"""
Created on Thu Aug 15 23:24:13 2013

@author: Pete

ACS errors are listed here
"""

errors = {3091 : "Less arguments than required",
          197: "The application cannot establish communication with the SPiiPlus UMD.",
          199 : "The DLL and the UMD versions are not compatible",
          1064 : "Undefined global variable",
          2033 : "Mandatory argument is omitted",
          1035 : "Index is out of range"}
